# Supplementary material for: Th2 Suppression Through Antigen Liver Expression Using mRNA-LNP Technology
Source: Biomedicines. 2025 Sep 19;13(9):2297. doi: 10.3390/biomedicines13092297 (PMC12467278; doi:10.3390/biomedicines13092297)
Supplement: Supplementary file 1 [file biomedicines-13-02297-s001.zip]

Archive with 1 entries (1 files):
- biomedicines-3813392-supplementary.pdf
